# Supplementary material for: QTL mapping and epistatic interaction analysis in asparagus bean for several characterized and novel horticulturally important traits
Source: BMC Genet. 2013 Feb 2;14:4. doi: 10.1186/1471-2156-14-4 (PMC3616928; doi:10.1186/1471-2156-14-4)
Supplement: Additional file 1 — Across-trait correlation coefficiencies in different trials. [file 1471-2156-14-4-S1.xls]

## Sheet: Sheet1
Additional file 1. Across-trait correlation coefficiencies in different trials.
			NFF
		HN2009	SX2009	HN2010	SX2010
	HN2009	0.699**	0.514**	0.421**	/
FLD	SX2009	0.476**	0.505**	0.438**	/
	HN2010	0.547**	0.476**	0.581**	/
	SX2010	0.489**	0.449**	0.461**	/
			LS
		HN2009	SX2009	HN2010	SX2010
	HN2009	-0.639**	-0.345**	-0.479**	-0.371**
FLD	SX2009	-0.466**	-0.311**	-0.36**	-0.276**
	HN2010	-0.493**	-0.316**	-0.403**	-0.298**
	SX2010	-0.497**	-0.296**	-0.412**	-0.285**
			PN
		HN2009	SX2009	HN2010	SX2010
	HN2009	0.109	0.046	0.19*	0.087
FLD	SX2009	0.187*	0.009	0.242*	0.077
	HN2010	0.197*	0.041	0.196*	0.041
	SX2010	0.108	-0.03
			LS
		HN2009	SX2009	HN2010	SX2010
	HN2009	-0.455**	-0.191*	-0.346*	-0.222*
NFF	SX2009	-0.329*	-0.074	-0.167	-0.203
	HN2010	-0.34**	-0.137	-0.178	-0.164
	SX2010	/	/	/	/
			PN
		HN2009	SX2009	HN2010	SX2010
	HN2009	0.227*	0.077	0.139	-0.027
NFF	SX2009	0.255*	0.158	0.203	0.15
	HN2010	0.235*	0.113	0.14	0.062
	SX2010	/	/	/	/
			PN
		HN2009	SX2009	HN2010	SX2010
	HN2009	-0.124	-0.014	-0.179*	-0.106
LS	SX2009	-0.05	0.065	-0.093	0.049
	HN2010	-0.039	0.036	-0.147	0.03
	SX2010	-0.132	-0.055	-0.124	-0.031
	** P<0.0001
	* P<0.01
